# Supplementary material for: Biochar Stimulated Actual Evapotranspiration and Wheat Productivity under Water Deficit Conditions in Sandy Soil Based on Non-Weighing Lysimeter
Source: Plants (Basel). 2022 Dec 2;11(23):3346. doi: 10.3390/plants11233346 (PMC9735446; doi:10.3390/plants11233346)
Supplement: Supplementary file 1 [file plants-11-03346-s001.zip]

Archive with 1 entries (1 files):
- plants-1991424-supplementary.pdf
